# Supplementary material for: Mitogenomics and Evolutionary History of Rodent Whipworms (Trichuris spp.) Originating from Three Biogeographic Regions
Source: Life (Basel). 2021 Jun 9;11(6):540. doi: 10.3390/life11060540 (PMC8228637; doi:10.3390/life11060540)
Supplement: Supplementary file 1 [file life-11-00540-s001.zip]

Archive with 3 entries (3 files):
- Figure_S2.png
- Figure_S3.png
- Table_S1.xlsx
