# Supplementary material for: Mitogenomics and Evolutionary History of Rodent Whipworms (Trichuris spp.) Originating from Three Biogeographic Regions
Source: Life (Basel). 2021 Jun 9;11(6):540. doi: 10.3390/life11060540 (PMC8228637; doi:10.3390/life11060540)
Supplement: Supplementary file 1 [file life-11-00540-s001.zip › Table_S1.xlsx]

## Sheet: List1
Gene / Region	Length (nucleotide)					Strand	Ini/Ter codons					Anticodon
	T. arvicolae	T. cossoni	T. mastomysi	T. ex Mastomys erythroleucus	T. ex Praomys missonei		T. arvicolae	T. cossoni	T. mastomysi	T. ex Mastomys erythroleucus	T. ex Praomys missonei
COX1	1545	1546	1545	1545	1545	H	ATG/TAA	ATG/TAG	ATG/TAG	ATG/TAG	ATG/TAG
COX2	678	678	678	678	678	H	ATG/TAA	ATG/TAA	ATG/TAA	ATG/TAA	ATG/TAA
tRNA-Leu-UUR	65	66	65	65	65	H						TAA
tRNA-Glu	64	61	63	63	64	H						TTC
*NAD1	903	677	903	903	903	H	ATT/TAG	ATT/---	ATT/TAG	ATT/TAG	ATT/TAG
**tRNA-Lys	63	-	63	63	63	H						TTT
*NAD2	894	840	894	894	894	L	ATA/TAA	ATA/---	ATA/TAA	ATA/TAA	ATA/TAA
tRNA-Met	62	62	62	62	62	L						CAT
tRNA-Phe	56	59	57	57	57	L						GAA
NAD5	1540	1537	1537	1537	1537	L	ATA/TAA	ATA/TAA	ATT/TAA	ATT/TAA	ATT/TAA
tRNA-His	54	58	55	57	57	L						GTG
tRNA-Arg	67	70	62	62	62	L						TCG
NAD4	1236	1236	1236	1236	1236	L	ATT/TAA	ATG/TAA	ATG/TAA	ATG/TAA	ATG/TAA
NAD4L	252	252	249	249	249	L	ATA/TAA	ATA/TAA	ATT/TAA	ATT/TAA	ATT/TAA
tRNA-Thr	57	59	57	57	58	H						TGT
tRNA-Pro	60	57	59	62	59	L						TGG
NAD6	480	480	483	483	483	H	ATA/TAA	ATT/TAA	ATA/TAA	ATA/TAA	ATA/TAA
CYTB	1113	1113	1113	1113	1113	H	ATG/TAA	ATG/TAG	ATG/TAA	ATG/TAG	ATG/TAA
tRNA-serAGN	52	53	56	56	54	H						TCT
12S rRNA	686	696	683	683	683	H
tRNA-Val	58	54	54	53	54	H						TAC
16S rRNA	957	968	956	953	955	H
ATP6	819	816	810	811	810	H	ATT/TAA	ATT/TAA	ATA/TAA	ATA/TAA	ATA/TAA
COX3	786	783	780	780	780	H	ATG/TAA
tRNA-Trp	62	61	61	66	61	L						TCA
tRNA-Gln	57	63	56	56	56	H						TTG
tRNA-Ile	63	62	65	65	65	L						GAT
tRNA-Gly	56	59	57	57	57	L						TCC
tRNA-Asp	58	62	61	61	61	H						GTC
ATP8	141	156	141	141	141	H	ATA/TAG	ATT/TAA	ATA/TAG	ATA/TAG	ATA/TAG
NAD3	342	342	342	342	342	H	ATT/TAA	ATT/TAA	ATT/TAG	ATT/TAG	ATT/TAG
NCR-S	106	105	107	107	107	-
tRNA-SerUCN	54	55	53	53	53	H						TGA
tRNA-Asn	63	63	60	61	61	H						GTT
tRNA-LeuCUN	65	65	66	66	66	H						TAG
tRNA-Ala	56	58	55	55	55	H						TGC
tRNA-Cys	55	58	57	59	57	L						GCA
tRNA-Tyr	58	56	57	57	57	L						GTA
*) incomplete in T. cossoni sample
**) missing from T. cossoni sample
